# Supplementary material for: Feasibility of Bio–Coagulation Dewatering Followed by Bio–Oxidation Process for Treating Swine Wastewater
Source: Int J Environ Res Public Health. 2023 Feb 8;20(4):2990. doi: 10.3390/ijerph20042990 (PMC9966416; doi:10.3390/ijerph20042990)
Supplement: Supplementary file 1 [file ijerph-20-02990-s001.zip]

Archive with 1 entries (1 files):
- ijerph-2183383-supplementary.pdf
